# Supplementary material for: Gnathia bermudensis (Crustacea, Isopoda, Gnathiidae), a new species from the mesophotic reefs of Bermuda, with a key to Gnathia from the Greater Caribbean biogeographic region
Source: Zookeys. 2019 Nov 21;891:1–16. doi: 10.3897/zookeys.891.39564 (PMC6882927; doi:10.3897/zookeys.891.39564)
Supplement: XML Treatment for Gnathia [file zookeys.891.39564-treatment1.xml]

<!DOCTYPE tp:taxon-treatment
  PUBLIC "-//TaxonX//DTD Taxonomic Treatment Publishing DTD v0 20100105//EN" "tax-treatment-NSO.dtd">
<tp:taxon-treatment xmlns:tp="http://www.plazi.org/taxpub"><tp:treatment-meta><kwd-group><label>Taxon classification</label><kwd><named-content xmlns:xlink="http://www.w3.org/1999/xlink" content-type="kingdom">Animalia</named-content></kwd><kwd><named-content xmlns:xlink="http://www.w3.org/1999/xlink" content-type="order">Isopoda</named-content></kwd><kwd><named-content xmlns:xlink="http://www.w3.org/1999/xlink" content-type="family">Gnathiidae</named-content></kwd></kwd-group><mixed-citation publication-type="journal"><person-group><name><surname>Hadfield</surname><given-names>Kerry A.</given-names></name><name><surname>Schizas</surname><given-names>Nikolaos V.</given-names></name><name><surname>Chatterjee</surname><given-names>Tapas</given-names></name><name><surname>Smit</surname><given-names>Nico J.</given-names></name></person-group><article-title><italic><tp:taxon-name><tp:taxon-name-part taxon-name-part-type="genus" reg="Gnathia">Gnathia</tp:taxon-name-part> <tp:taxon-name-part taxon-name-part-type="species" reg="bermudensis">bermudensis</tp:taxon-name-part></tp:taxon-name></italic> (<tp:taxon-name><tp:taxon-name-part taxon-name-part-type="subphylum">Crustacea</tp:taxon-name-part></tp:taxon-name>, <tp:taxon-name><tp:taxon-name-part taxon-name-part-type="order">Isopoda</tp:taxon-name-part></tp:taxon-name>, <tp:taxon-name><tp:taxon-name-part taxon-name-part-type="family">Gnathiidae</tp:taxon-name-part></tp:taxon-name>), a new species from the mesophotic reefs of Bermuda, with a key to <italic><tp:taxon-name><tp:taxon-name-part taxon-name-part-type="genus" reg="Gnathia">Gnathia</tp:taxon-name-part></tp:taxon-name></italic> from the Greater Caribbean biogeographic region</article-title><source>Zookeys</source><day>21</day><month>11</month><year>2019</year><volume>891</volume><fpage>1</fpage><lpage>16</lpage><pub-id pub-id-type="doi">10.3897/zookeys.891.39564</pub-id></mixed-citation></tp:treatment-meta><tp:nomenclature><label>Genus</label><tp:taxon-name><object-id xmlns:xlink="http://www.w3.org/1999/xlink" content-type="arpha" xlink:type="simple">CE5D4785-98B5-5ED3-9DDA-3DECEB9CB043</object-id>
              <tp:taxon-name-part taxon-name-part-type="genus" reg="Gnathia">Gnathia</tp:taxon-name-part>
            </tp:taxon-name><tp:taxon-authority>Leach, 1814, restricted syn.</tp:taxon-authority><tp:nomenclature-citation-list><tp:nomenclature-citation><tp:taxon-name>
                  <tp:taxon-name-part taxon-name-part-type="genus" reg="Gnathia">Gnathia</tp:taxon-name-part>
                </tp:taxon-name><comment>Leach, 1814: 386–402; <xref ref-type="bibr" rid="B19">Monod 1926</xref>: 326–329 (part); <xref ref-type="bibr" rid="B5">Cohen and Poore 1994</xref>: 343–346.</comment></tp:nomenclature-citation><tp:nomenclature-citation><tp:taxon-name>
                  <tp:taxon-name-part taxon-name-part-type="genus" reg="Anceus">Anceus</tp:taxon-name-part>
                </tp:taxon-name><comment>Risso, 1816: 8.</comment></tp:nomenclature-citation><tp:nomenclature-citation><tp:taxon-name>
                  <tp:taxon-name-part taxon-name-part-type="genus" reg="Praniza">Praniza</tp:taxon-name-part>
                </tp:taxon-name><comment>Latreille, 1817: 54.</comment></tp:nomenclature-citation><tp:nomenclature-citation><tp:taxon-name>
                  <tp:taxon-name-part taxon-name-part-type="genus" reg="Zuphea">Zuphea</tp:taxon-name-part>
                </tp:taxon-name><comment>Risso, 1826: 104.</comment></tp:nomenclature-citation><tp:nomenclature-citation><tp:taxon-name>
                  <tp:taxon-name-part taxon-name-part-type="genus" reg="Gnathia">Gnathia</tp:taxon-name-part></tp:taxon-name><comment> (<tp:taxon-name><tp:taxon-name-part taxon-name-part-type="subgenus" reg="Gnathia">Gnathia</tp:taxon-name-part>)</tp:taxon-name>
                s.s.: <xref ref-type="bibr" rid="B19">Monod 1926</xref>: 329 (part).</comment></tp:nomenclature-citation><tp:nomenclature-citation><tp:taxon-name>
                  <tp:taxon-name-part taxon-name-part-type="genus" reg="Gnathia">Gnathia</tp:taxon-name-part> (<tp:taxon-name-part taxon-name-part-type="subgenus" reg="Perignathia">Perignathia</tp:taxon-name-part>)</tp:taxon-name><comment>: <xref ref-type="bibr" rid="B19">Monod 1926</xref>: 554–555 (not <tp:taxon-name><tp:taxon-name-part taxon-name-part-type="genus" reg="Perignathia">Perignathia</tp:taxon-name-part></tp:taxon-name> Monod, 1922).</comment></tp:nomenclature-citation></tp:nomenclature-citation-list></tp:nomenclature><tp:treatment-sec sec-type="type species" id="SECID0EW3AE"><title>Type species.</title><p><italic><tp:taxon-name><tp:taxon-name-part taxon-name-part-type="genus" reg="Gnathia">Gnathia</tp:taxon-name-part> <tp:taxon-name-part taxon-name-part-type="species" reg="termitoides">termitoides</tp:taxon-name-part></tp:taxon-name></italic> Leach, 1814, by monotypy (see <xref ref-type="bibr" rid="B5">Cohen and Poore 1994</xref>).</p></tp:treatment-sec><tp:treatment-sec sec-type="diagnosis" id="SECID0EL4AE"><title>Diagnosis.</title><p>Frontal margin of cephalosome generally straight (not deeply excavated), with frontal processes. Mandibles not elongate, usually with mandibular incisor and dentate mandibular blade. Paraocular ornamentation and/or a dorsal sulcus may be present on cephalosome. Pereonite 1 possibly immersed in cephalosome. Pylopod broad and distinct, with two or three articles, operculate; article 1 enlarged, generally with dense external margin of plumose setae; article 3 reduced or absent.</p></tp:treatment-sec><tp:treatment-sec sec-type="remarks" id="SECID0EQ4AE"><title>Remarks.</title><p><italic><tp:taxon-name><tp:taxon-name-part taxon-name-part-type="genus" reg="Gnathia">Gnathia</tp:taxon-name-part></tp:taxon-name></italic> can be identified by the presence of frontal processes, a straight frontal border, a broad 2 or 3 articled pylopod, and non-extended mandibles with a dentate blade.</p><p>It is the most speciose genus in the family <tp:taxon-name><tp:taxon-name-part taxon-name-part-type="family">Gnathiidae</tp:taxon-name-part></tp:taxon-name> (currently with 126 valid species). <italic><tp:taxon-name><tp:taxon-name-part taxon-name-part-type="genus" reg="Gnathia">Gnathia</tp:taxon-name-part></tp:taxon-name></italic> is a cosmopolitan genus, commonly found in coral-reef habitats, and its parasitic larvae have been reported from both teleost and elasmobranch hosts (<xref ref-type="bibr" rid="B34">Smit and Davies 2004</xref>). The most recent revision of this genus was by <xref ref-type="bibr" rid="B5">Cohen and Poore (1994)</xref>.</p></tp:treatment-sec><ref-list><ref id="B19"><mixed-citation xmlns:xlink="http://www.w3.org/1999/xlink" xlink:type="simple"><person-group><name name-style="western"><surname>Monod</surname><given-names>T</given-names></name></person-group> (<year>1926</year>) <article-title>Les Gnathiidæ. Essai monographique (morphologie, biologie, systématique).</article-title><source>Mémoires de la Société des Sciences Naturelles du Maroc</source><volume>13</volume>: <fpage>1</fpage>–<lpage>668</lpage>.</mixed-citation></ref><ref id="B5"><mixed-citation xmlns:xlink="http://www.w3.org/1999/xlink" xlink:type="simple"><person-group><name name-style="western"><surname>Cohen</surname><given-names>BF</given-names></name><name name-style="western"><surname>Poore</surname><given-names>GCB</given-names></name></person-group> (<year>1994</year>) <article-title>Phylogeny and biogeography of the <tp:taxon-name><tp:taxon-name-part taxon-name-part-type="family">Gnathiidae</tp:taxon-name-part></tp:taxon-name> (<tp:taxon-name><tp:taxon-name-part taxon-name-part-type="subphylum">Crustacea</tp:taxon-name-part></tp:taxon-name>: <tp:taxon-name><tp:taxon-name-part taxon-name-part-type="order">Isopoda</tp:taxon-name-part></tp:taxon-name>) with descriptions of new genera and species, most from South-Eastern Australia.</article-title><source>Memoirs of the Museum of Victoria</source><volume>54</volume>: <fpage>271</fpage>–<lpage>397</lpage>. <ext-link xlink:type="simple" ext-link-type="doi" xlink:href="10.24199/j.mmv.1994.54.13">https://doi.org/10.24199/j.mmv.1994.54.13</ext-link></mixed-citation></ref><ref id="B34"><mixed-citation xmlns:xlink="http://www.w3.org/1999/xlink" xlink:type="simple"><person-group><name name-style="western"><surname>Smit</surname><given-names>NJ</given-names></name><name name-style="western"><surname>Davies</surname><given-names>AJ</given-names></name></person-group> (<year>2004</year>) <article-title>The curious life-style of the parasitic stages of gnathiid isopods.</article-title><source>Advances in Parasitology</source><volume>58</volume>: <fpage>289</fpage>–<lpage>391</lpage>. <ext-link xlink:type="simple" ext-link-type="doi" xlink:href="10.1016/S0065-308X(04)58005-3">https://doi.org/10.1016/S0065-308X(04)58005-3</ext-link></mixed-citation></ref></ref-list></tp:taxon-treatment>
